# Supplementary material for: An intronic transposon insertion associates with a trans-species color polymorphism in Midas cichlid fishes
Source: Nat Commun. 2022 Jan 13;13:296. doi: 10.1038/s41467-021-27685-8 (PMC8758764; doi:10.1038/s41467-021-27685-8)
Supplement: Supplementary file 4 — Supplemenatry Data 1 [file 41467_2021_27685_MOESM4_ESM.xlsx]

## Sheet: Sheet1
Supplementary Data 1 | Differentially expressed genes. List of differentially expressed genes for the comparison between genetically gold and dark individuals as well as genetically gold individuals before and after transition) with Gene ID, expression level (baseMean), expression difference (log2 of fold-change difference), p-value (-log10 of Benjamini-Hochberg adjusted Wald test P-value), indiv…
Gene ID	baseMean	log2FC	-log10padj	overexpressed in	Ensembl Gene ID	Gene name
evm.TU.4.964	50.93	-8.17	26.79	dark morph	ENSONIG00000011145
evm.TU.4.166	21.22	-7.87	22.81	dark morph	ENSONIG00000020076
evm.TU.11.1221	20.7	-7.82	22.17	dark morph	ENSONIG00000016419	prss1
evm.TU.8.1638	103.61	-7.65	46.96	dark morph	ENSONIG00000019825	pvalb4
evm.TU.5.1030	17.68	-7.6	20.46	dark morph	ENSONIG00000011145
evm.TU.23.1443	84.87	-7.58	40.31	dark morph	ENSONIG00000013405	mylz3
evm.TU.5.2211	16.85	-7.52	19.45	dark morph	ENSONIG00000005107	chia.3
evm.TU.21.161	17.12	-7.51	19.45	dark morph	ENSONIG00000010787
evm.TU.5.629	13.99	-7.4	19	dark morph	ENSONIG00000006849	zgc:92745
evm.TU.11.1965	18.62	-7.3	19.12	dark morph	ENSONIG00000011424	prss59.2
evm.TU.1.1659	51.51	-7.29	4.95	dark morph	ENSONIG00000005907	slc24a4b*
evm.TU.8.1451	71.93	-7.19	26.34	dark morph	ENSONIG00000011494	atp2a1l
evm.TU.7.615	10.99	-7.12	16.41	dark morph	ENSONIG00000003979	pgam2
evm.TU.22.2009	12.73	-7.1	16.77	dark morph	ENSONIG00000013737
evm.TU.10.2760	40.16	-6.89	18.39	dark morph	ENSONIG00000015836	ckma
evm.TU.4.966	77.64	-6.88	30.69	dark morph	ENSONIG00000011145
evm.TU.4.609	139.14	-6.88	77.07	dark morph	ENSONIG00000009843	mylpfa
evm.TU.5.1341	1136.81	-6.85	11.25	dark morph	ENSONIG00000019206	pmela
evm.TU.18.2173	20.37	-6.84	17.37	dark morph	ENSONIG00000015581	casq1a
evm.TU.20.1742	15.94	-6.79	15.04	dark morph	ENSONIG00000002124	ela2
evm.TU.7.440_evm.TU.7.441	12.53	-6.76	14.56	dark morph	ENSONIG00000013002	cel.2
evm.TU.18.1013	7.82	-6.68	12.75	dark morph	ENSONIG00000018596	nmrk2
evm.TU.14.1677	60.14	-6.55	33.2	dark morph	ENSONIG00000016677	apoa1b
evm.TU.1.936	16.35	-6.54	14.43	dark morph	ENSONIG00000005516
evm.TU.21.1310	11.4	-6.32	11.71	dark morph	ENSONIG00000008419	pkmb
evm.TU.5.1286	6.3	-6.25	9.84	dark morph	ENSONIG00000019109	pfkmb
evm.TU.5.2212	6.89	-6.24	10.81	dark morph	ENSONIG00000005104	chia.1
evm.TU.6.1658	6.67	-6.21	10.49	dark morph	ENSONIG00000010186	fgg
evm.TU.6.2285	542.42	-6.18	7.22	dark morph	ENSONIG00000008846	tyrp1b
evm.TU.4.961	25.47	-6.14	19.35	dark morph	ENSONIG00000011145
evm.TU.18.1427	22.39	-6.12	17.72	dark morph	ENSONIG00000009845	tfa
evm.TU.20.1582	7.9	-6.09	10.61	dark morph	ENSONIG00000002541
evm.TU.1.871	143.44	-6.08	15.2	dark morph	ENSONIG00000017072
evm.TU.21.2216	559.05	-6.03	93.85	dark morph	ENSONIG00000011145
evm.TU.18.960	37.67	-6.01	25.48	dark morph	ENSONIG00000018526
evm.TU.4.724	5.56	-5.93	7.44	dark morph	ENSONIG00000000998	tcap
evm.TU.24.367	5.54	-5.92	8.04	dark morph	ENSONIG00000010989
evm.TU.13.1493	5.61	-5.92	8.58	dark morph	ENSONIG00000001028	myoz1a
evm.TU.3.1872	10.42	-5.91	10.03	dark morph	ENSONIG00000014105
evm.TU.15.1558	5.44	-5.87	8.23	dark morph	ENSONIG00000001190
evm.TU.4.1367	5.28	-5.83	8.22	dark morph	ENSONIG00000002276	pvalb5
evm.TU.20.1741	7.54	-5.79	8.91	dark morph	ENSONIG00000002140	ela2l
evm.TU.24.372	6.1	-5.74	8.69	dark morph	ENSONIG00000010984	fetub
evm.TU.20.2224	33.9	-5.71	22.25	dark morph	ENSONIG00000001612	tnnc2
evm.TU.24.451	4.57	-5.64	7.03	dark morph	ENSONIG00000010940
evm.TU.10.1637	18.81	-5.6	15.44	dark morph	ENSONIG00000004983	pygma
evm.TU.20.2029	5.29	-5.52	7.31	dark morph	ENSONIG00000009299	AMPD1
evm.TU.8.1439	31.41	-5.46	13.69	dark morph	ENSONIG00000009843	mylpfa
evm.TU.2.1697	4.93	-5.43	7.03	dark morph	ENSONIG00000017698	CDHR2
evm.TU.16.1707	13.06	-5.42	11.2	dark morph	ENSONIG00000017080	hpx
evm.TU.6.1107	3.91	-5.42	5.77	dark morph	ENSONIG00000000306	c3b.2
evm.TU.5.524	3.89	-5.4	5.64	dark morph	ENSONIG00000014736
evm.TU.16.982	9.38	-5.37	7.29	dark morph	ENSONIG00000004162	desma
evm.TU.21.156	47.87	-5.36	25.37	dark morph	ENSONIG00000010794	tnnt3a
evm.TU.21.900	6.83	-5.33	6.64	dark morph	ENSONIG00000015493	cpa2
evm.TU.1.1317	5.58	-5.27	7.03	dark morph	ENSONIG00000003009	hp
evm.TU.17.1306	3.57	-5.24	4.77	dark morph	ENSONIG00000017917	itih2
evm.TU.11.1979	4.47	-5.21	5.43	dark morph	ENSONIG00000016153	apoa2
evm.TU.3.3637	15.05	-5.17	11.71	dark morph	ENSONIG00000013037	actn3a
evm.TU.22.2011	3.17	-5.15	4.71	dark morph	ENSONIG00000013741	apoa4a
evm.TU.24.2289	12.82	-5.15	11.38	dark morph	ENSONIG00000007712
evm.TU.4.968	3.19	-5.05	4.1	dark morph	ENSONIG00000011145
evm.TU.11.1362	4.81	-5.05	5.06	dark morph	ENSONIG00000002741	zgc:171592
evm.TU.10.1770	86.32	-5.05	4.32	dark morph	ENSONIG00000004725	TYR
evm.TU.HiC_scaffold_590_arrow.1	2.7	-5.03	3.84	dark morph	ENSONIG00000000306	c3b.2
evm.TU.24.2406	70.07	-5.02	7.6	dark morph	ENSONIG00000004896	oca2
evm.TU.5.404	258.9	-5.01	9.08	dark morph	ENSONIG00000000577	pnp4a
evm.TU.6.3200	2.84	-4.99	3.62	dark morph	ENSONIG00000003455
evm.TU.HiC_scaffold_351_arrow.3	4.32	-4.99	5.32	dark morph	ENSONIG00000003245
evm.TU.14.1441	2.77	-4.92	3.66	dark morph	ENSONIG00000012970	A2ML1
evm.TU.7.755	6.51	-4.9	5.57	dark morph	ENSONIG00000005561
evm.TU.5.1028	2.69	-4.89	3.99	dark morph	ENSONIG00000011145
evm.TU.1.155	3.38	-4.88	3.91	dark morph	ENSONIG00000003245
evm.TU.16.183	2.65	-4.86	2.88	dark morph	ENSONIG00000017439
evm.TU.1.2162	4.22	-4.83	4.65	dark morph	ENSONIG00000007898
evm.TU.5.1053	3.28	-4.79	4	dark morph	ENSONIG00000007190
evm.TU.1.2175	3.04	-4.73	3.44	dark morph	ENSONIG00000004728
evm.TU.15.719	15.62	-4.7	4.47	dark morph	ENSONIG00000005907	slc24a4b
evm.TU.7.193	2	-4.66	1.6	dark morph	ENSONIG00000011308	LYZ
evm.TU.8.1597	2.26	-4.61	2.62	dark morph	ENSONIG00000019777	hbae5
evm.TU.12.355	2.23	-4.59	2.26	dark morph	ENSONIG00000013911
evm.TU.10.1664	2.16	-4.57	2.73	dark morph	ENSONIG00000004932	cfb
evm.TU.22.2625	2.19	-4.57	2.05	dark morph	ENSONIG00000003942
evm.TU.4.969	2.31	-4.5	1.7	dark morph	ENSONIG00000011145
evm.TU.8.2007	15.25	-4.48	3.35	dark morph	ENSONIG00000019578	bsk146
evm.TU.1.156	8.23	-4.47	6.8	dark morph	ENSONIG00000003237	zgc:136461
evm.TU.6.1174	2.75	-4.44	2.59	dark morph	ENSONIG00000016915	lgals2b
evm.TU.16.1219	6.74	-4.43	1.45	dark morph	ENSONIG00000008452	DCT
evm.TU.6.2788	17.61	-4.41	9.96	dark morph	ENSONIG00000016437	C3
evm.TU.5.1025	6.07	-4.37	4.86	dark morph	ENSONIG00000011145
evm.TU.16.1369	2.06	-4.35	1.72	dark morph	ENSONIG00000014371	pdzk1
evm.TU.4.725	472.64	-4.33	6.46	dark morph	ENSONIG00000000999	zgc:91968
evm.TU.14.153	80.73	-4.33	51.19	dark morph	ENSONIG00000015836	ckma
evm.TU.18.2309	2.17	-4.3	1.48	dark morph	ENSONIG00000008086	smyhc1
evm.TU.4.1749	6.34	-4.28	5.39	dark morph	ENSONIG00000019415
evm.TU.6.2769	1.95	-4.28	1.37	dark morph
evm.TU.12.1809	11.27	-4.25	8.49	dark morph	ENSONIG00000013686	LIX1
evm.TU.5.37	11.6	-4.2	5.77	dark morph	ENSONIG00000000263
evm.TU.5.534	15.47	-4.2	9.41	dark morph	ENSONIG00000014722	mybphb
evm.TU.12.1639	2.92	-4.16	2.64	dark morph	ENSONIG00000011792	ela3l
evm.TU.1.158	2.09	-4.15	1.42	dark morph	ENSONIG00000003237	zgc:136461
evm.TU.16.691	27.3	-4.14	4.71	dark morph	ENSONIG00000004454	tmem163a
evm.TU.24.382_evm.TU.24.383	10.23	-4.14	3.78	dark morph	ENSONIG00000010982	fetub
evm.TU.23.1626	3.46	-4.1	2.02	dark morph	ENSONIG00000001866	zgc:152904
evm.TU.14.2179	71.81	-4.09	4.95	dark morph	ENSONIG00000005144	tyr
evm.TU.5.1279	1.54	-4.05	1.4	dark morph	ENSONIG00000019098
evm.TU.23.480	4.71	-4.03	2.64	dark morph	ENSONIG00000008965	f2
evm.TU.4.569	3.94	-4.03	2.08	dark morph	ENSONIG00000009781	mybpc2a
evm.TU.5.1050	2.96	-4	1.64	dark morph	ENSONIG00000007190
evm.TU.15.808	21.89	-3.93	13.42	dark morph	ENSONIG00000006129
evm.TU.15.958	127.69	-3.81	6.56	dark morph	ENSONIG00000013507
evm.TU.HiC_scaffold_1134_arrow.3	3.33	-3.79	1.34	dark morph	ENSONIG00000012439	zfyve21
evm.TU.10.1023	3.57	-3.78	1.63	dark morph	ENSONIG00000009514
evm.TU.10.397	4.81	-3.77	2.55	dark morph	ENSONIG00000013938
evm.TU.23.2196	2.43	-3.72	1.34	dark morph	ENSONIG00000011928
evm.TU.8.1475	36.49	-3.71	14.08	dark morph	ENSONIG00000020092	aldoaa
evm.TU.15.809	12.49	-3.71	5.85	dark morph	ENSONIG00000011699	apoba
evm.TU.18.1039	69.77	-3.7	2.47	dark morph	ENSONIG00000018635	apoda.1
evm.TU.6.1877	1.98	-3.64	1.48	dark morph	ENSONIG00000017431	ucp1
evm.TU.10.1484	3.24	-3.54	1.66	dark morph	ENSONIG00000004237
evm.TU.17.445	13.56	-3.47	3.65	dark morph	ENSONIG00000012046	si:ch73-89b15.3
evm.TU.9.757	14.42	-3.46	3.67	dark morph	ENSONIG00000006453	unm_sa821
evm.TU.21.2070	77.11	-3.42	4.04	dark morph	ENSONIG00000010352	zgc:110789
evm.TU.7.1527	9.37	-3.41	4.96	dark morph	ENSONIG00000011242	ckmt2a
evm.TU.7.279	315.49	-3.4	3.37	dark morph	ENSONIG00000012710
evm.TU.6.1990	12.24	-3.36	5.56	dark morph	ENSONIG00000017595	slc25a4
evm.TU.19.1682	17.64	-3.34	1.39	dark morph	ENSONIG00000012347
evm.TU.7.1729	7.67	-3.31	3.02	dark morph	ENSONIG00000011584	tpm2
evm.TU.14.2667	32.26	-3.24	3.32	dark morph	ENSONIG00000003574	aadac
evm.TU.15.552	23.4	-3.23	1.99	dark morph	ENSONIG00000018303
evm.TU.4.1917	60.63	-3.23	1.99	dark morph	ENSONIG00000009759	si:dkey-103j14.5
evm.TU.21.1155	65.79	-3.18	3.29	dark morph	ENSONIG00000008801
evm.TU.16.2610	38.96	-3.18	9.62	dark morph	ENSONIG00000005795	ttn.1
evm.TU.17.1528	105.97	-3.1	1.95	dark morph	ENSONIG00000007465
evm.TU.16.1450	160.91	-3.06	1.6	dark morph	ENSONIG00000014220	fhl2b
evm.TU.3.4473	86.72	-3.02	3.78	dark morph	ENSONIG00000019901	si:dkey-85k7.10
evm.TU.4.958	16.26	-3.02	6.83	dark morph	ENSONIG00000011145
evm.TU.10.2160	343.72	-3.01	4.07	dark morph	ENSONIG00000001842
evm.TU.24.515	6.45	-2.99	2.98	dark morph	ENSONIG00000008332	cp
evm.TU.22.1830	19.31	-2.94	5.58	dark morph	ENSONIG00000013632	tfap2e
evm.TU.14.2348	38.82	-2.92	4.39	dark morph	ENSONIG00000008173	vtna
evm.TU.12.2271	124.91	-2.84	10.16	dark morph	ENSONIG00000020433	adra2b
evm.TU.16.925	18.41	-2.84	7.72	dark morph	ENSONIG00000004223	myl1
evm.TU.20.1953	18.88	-2.82	1.73	dark morph	ENSONIG00000006603	gabrd
evm.TU.15.646	10.01	-2.82	3.02	dark morph	ENSONIG00000005692	ryr3
evm.TU.22.1848	15.28	-2.76	2.46	dark morph	ENSONIG00000013684
evm.TU.20.719	7.81	-2.75	1.56	dark morph	ENSONIG00000016521	jph2
evm.TU.4.2549	568.17	-2.66	4.14	dark morph	ENSONIG00000009489
evm.TU.7.897	101.4	-2.65	2.25	dark morph
evm.TU.5.1107	100.18	-2.58	1.72	dark morph	ENSONIG00000018898	prkar2ab
evm.TU.22.1775	51.56	-2.45	2.97	dark morph	ENSONIG00000013533	slc30a8
evm.TU.16.1752	39.86	-2.4	13.69	dark morph	ENSONIG00000017020	neb
evm.TU.18.2057	13.16	-2.36	1.47	dark morph	ENSONIG00000015621	xirp1
evm.TU.19.628	159.64	-2.35	2.51	dark morph	ENSONIG00000000688
evm.TU.2.1714	76.34	-2.33	4.05	dark morph	ENSONIG00000017711	mchr2
evm.TU.7.1383	75.25	-2.32	3.21	dark morph	ENSONIG00000015454	pde8b
evm.TU.11.1808	41.22	-2.28	3.08	dark morph	ENSONIG00000012916	gapdh
evm.TU.7.1314	10.13	-2.27	2.51	dark morph	ENSONIG00000011123	c9
evm.TU.9.1431	18.14	-2.26	3.87	dark morph
evm.TU.16.1730	9.78	-2.25	1.71	dark morph	ENSONIG00000011964	net1
evm.TU.9.492	11.56	-2.21	3.05	dark morph	ENSONIG00000005865	cpb1
evm.TU.9.652	49.84	-2.19	2.64	dark morph	ENSONIG00000006237
evm.TU.5.540	80.77	-2.18	2.43	dark morph	ENSONIG00000014705	tnnt2b
evm.TU.19.1648	28.87	-2.15	3.8	dark morph	ENSONIG00000012394
evm.TU.24.827	11.84	-2.13	2.14	dark morph	ENSONIG00000012705	si:dkey-197i20.6
evm.TU.4.2771	102.6	-2.1	7.54	dark morph	ENSONIG00000009288	nme2b.1
evm.TU.15.66	26	-2.06	1.9	dark morph	ENSONIG00000018775	SLC35D3
evm.TU.14.1940	22.21	-1.92	2.66	dark morph	ENSONIG00000005444	sacs
evm.TU.18.1146	424.94	-1.92	4.82	dark morph	ENSONIG00000009246	viml
evm.TU.16.185	66.04	-1.91	12.07	dark morph	ENSONIG00000005795	ttn.1
evm.TU.10.1480	17.74	-1.85	1.42	dark morph
evm.TU.21.1512	43.4	-1.79	2.97	dark morph	ENSONIG00000015312	trpm1b
evm.TU.2.1555	432.4	-1.78	5.29	dark morph	ENSONIG00000017631
evm.TU.3.4385	9.58	-1.77	1.95	dark morph	ENSONIG00000013531	ppp2r5b
evm.TU.20.212	480.82	-1.76	1.31	dark morph	ENSONIG00000004852
evm.TU.6.2674	21.84	-1.72	2.21	dark morph	ENSONIG00000016216	tmod1
evm.TU.20.1611	1547.69	-1.6	6.47	dark morph	ENSONIG00000002477	gstm.2
evm.TU.6.2796	61.9	-1.59	1.72	dark morph	ENSONIG00000016437	C3
evm.TU.18.1132	25.37	-1.57	2.02	dark morph	ENSONIG00000009215	myom1a
evm.TU.15.526	138.95	-1.55	2.37	dark morph
evm.TU.1.482	11.92	-1.55	1.7	dark morph	ENSONIG00000002874	gpib
evm.TU.HiC_scaffold_1165_arrow.1	32.12	-1.54	1.9	dark morph	ENSONIG00000001440
evm.TU.1.1847	143.21	-1.51	3.22	dark morph	ENSONIG00000005867	trpm5
evm.TU.11.751	81.37	-1.47	1.42	dark morph	ENSONIG00000000165	SPIRE1
evm.TU.20.1400	245.99	-1.46	3.32	dark morph	ENSONIG00000012308	lad1
evm.TU.4.779	260.83	-1.41	2.58	dark morph	ENSONIG00000001203	mylk5
evm.TU.1.2676	67.82	-1.41	1.51	dark morph	ENSONIG00000008311
evm.TU.8.1340	51.43	-1.39	3.71	dark morph	ENSONIG00000016357	nrap
evm.TU.3.1885	939.6	-1.37	1.31	dark morph	ENSONIG00000014110
evm.TU.17.418	114.15	-1.31	2.05	dark morph	ENSONIG00000021024	phlda1
evm.TU.6.2299	61.64	-1.3	2.38	dark morph	ENSONIG00000008788	kitb
evm.TU.8.1741	60.37	-1.28	1.76	dark morph	ENSONIG00000019956
evm.TU.6.1642	216.01	-1.27	1.88	dark morph	ENSONIG00000003343
evm.TU.13.1716	53.89	-1.21	3.79	dark morph	ENSONIG00000001440
evm.TU.13.884	190.61	-1.2	4.07	dark morph	ENSONIG00000009908	pde10a
evm.TU.8.1286	130.19	-1.17	1.56	dark morph	ENSONIG00000016224	pus3
evm.TU.3.6101	53.26	-1.17	1.54	dark morph	ENSONIG00000007787
evm.TU.6.479	27	-1.15	1.82	dark morph	ENSONIG00000000159	myom2a
evm.TU.3.4271	31.92	-1.14	1.71	dark morph	ENSONIG00000007614	myoz2a
evm.TU.21.813	83.26	-0.97	2.96	dark morph	ENSONIG00000003887	cpa1
evm.TU.16.600	365.34	-0.95	4.87	dark morph	ENSONIG00000004561	slc39a10
evm.TU.2.1822	2079.64	-0.9	2.19	dark morph	ENSONIG00000017875	si:ch211-153b23.4
evm.TU.3.4272	159.51	-0.88	1.41	dark morph	ENSONIG00000007617	SYNPO2
evm.TU.1.699	180.95	-0.8	1.74	dark morph	ENSONIG00000002557	wdr76
evm.TU.16.1723	295.57	-0.77	1.61	dark morph	ENSONIG00000017077	dhrs12
evm.TU.4.2543	2271.34	-0.75	2.15	dark morph	ENSONIG00000009534	suz12a
evm.TU.18.1739	182.57	-0.7	1.69	dark morph	ENSONIG00000010393	dync1i2b
evm.TU.11.594	169.1	-0.69	1.47	dark morph
evm.TU.8.203	479.08	-0.65	2.47	dark morph	ENSONIG00000018245	ormdl3
evm.TU.20.418	127.74	-0.64	1.8	dark morph	ENSONIG00000014710	mrgbp
evm.TU.20.1997	591.61	-0.53	1.88	dark morph	ENSONIG00000009225	si:dkey-31b16.7
evm.TU.13.842	2581.62	-0.52	2.28	dark morph	ENSONIG00000005326	macrod1
evm.TU.21.1406	1537.74	-0.49	3.35	dark morph	ENSONIG00000015566
evm.TU.12.2197	302.41	-0.48	1.88	dark morph	ENSONIG00000015199	fbxl17
evm.TU.5.2179	819.06	-0.41	2.34	dark morph	ENSONIG00000003154	ube2v1
evm.TU.13.1155	726.82	-0.4	2.37	dark morph	ENSONIG00000018457
evm.TU.15.1145	500.13	-0.4	2.51	dark morph	ENSONIG00000000599	adcy3b
evm.TU.10.2438	712.08	-0.39	1.76	dark morph	ENSONIG00000015894	acat1
evm.TU.14.2112	3337.32	-0.36	1.42	dark morph	ENSONIG00000005637	trip12
evm.TU.15.822	477.57	-0.35	1.48	dark morph	ENSONIG00000014688
evm.TU.7.579	923.57	0.33	1.35	gold morph	ENSONIG00000004090	palm2
evm.TU.7.535	1015.17	0.38	1.52	gold morph	ENSONIG00000013117
evm.TU.12.1908	1084.67	0.4	1.82	gold morph	ENSONIG00000013351
evm.TU.1.786	315.05	0.45	2.41	gold morph	ENSONIG00000017183
evm.TU.2.2438	201	0.65	1.62	gold morph	ENSONIG00000002575	clic2
evm.TU.10.2349	308.81	0.69	1.45	gold morph	ENSONIG00000017533	VMP1
evm.TU.10.1226	200.04	0.69	1.37	gold morph	ENSONIG00000008470	spry4
evm.TU.20.2176	2546.83	0.72	1.36	gold morph	ENSONIG00000009091	pim1
evm.TU.3.4049	140.91	0.76	1.77	gold morph	ENSONIG00000004819	bcl6b
evm.TU.16.765	1711.87	0.9	2.04	gold morph	ENSONIG00000004410	cxcr4b
evm.TU.HiC_scaffold_1201_arrow.8	110.47	0.96	1.39	gold morph	ENSONIG00000013218
evm.TU.11.983	174.72	0.97	1.99	gold morph	ENSONIG00000007222
evm.TU.11.1421_evm.TU.11.1422	2035.74	0.98	2.14	gold morph	ENSONIG00000002863
evm.TU.14.2257	5625.66	1.06	1.45	gold morph	ENSONIG00000005003	zgc:162730
evm.TU.6.3016	1567.9	1.08	1.73	gold morph	ENSONIG00000021169	junba
evm.TU.10.2848	202.97	1.24	2.3	gold morph	ENSONIG00000012562
evm.TU.12.2270	327.46	1.32	3.1	gold morph	ENSONIG00000014447	dusp2
evm.TU.2.1896	1397.93	1.48	3.7	gold morph	ENSONIG00000012963	egr1
evm.TU.12.377	64.69	1.56	1.8	gold morph	ENSONIG00000013990
evm.TU.15.826	30.28	1.61	1.68	gold morph	ENSONIG00000014696	sim1b
evm.TU.10.550	552.12	1.78	4.52	gold morph	ENSONIG00000017881
evm.TU.20.852	158.12	1.88	5.62	gold morph	ENSONIG00000016717	nr4a1
evm.TU.3.4040	60.83	1.91	1.47	gold morph	ENSONIG00000004830	si:ch73-335l21.4
evm.TU.15.1009	6419.73	2.35	1.7	gold morph	ENSONIG00000015264	fosab
evm.TU.2.2582	7.28	2.67	1.32	gold morph	ENSONIG00000006307
evm.TU.23.1176	232.82	3.62	1.95	gold morph	ENSONIG00000013355	zgc:113142
evm.TU.12.1795	5.08	4.71	1.99	gold morph	ENSONIG00000013706	slc14a2
evm.TU.1.1659	2.61	-5.38	2.73	before transition	ENSONIG00000005907	slc24a4b*
evm.TU.3.4250	5.72	-4.13	2.25	before transition	ENSONIG00000007584	tyrp1a
evm.TU.4.725	10.96	-3.34	5.37	before transition	ENSONIG00000000999	zgc:91968
evm.TU.5.134	24.8	-4.27	13.87	before transition	ENSONIG00000019206	pmela
evm.TU.6.2285	10.06	-3.52	3.11	before transition	ENSONIG00000008846	tyrp1b
